# Supplementary material for: Metatranscriptomic Analyses of Diel Metabolic Functions During a Microcystis Bloom in Western Lake Erie (United States)
Source: Front Microbiol. 2019 Sep 10;10:2081. doi: 10.3389/fmicb.2019.02081 (PMC6746948; doi:10.3389/fmicb.2019.02081)
Supplement: Supplementary file 2 [file Table_1.XLSX]

## Sheet: Sheet1
Microcystis aeruginosa LE3 highest read counts
Night 1 2200		Night 1 0400		Day 1 1000		Day 1 1600		Night 2 2200		Day 2 1000		Day 2 1600
Gene	TPM	Gene	TPM	Gene	TPM	Gene	TPM	Gene	TPM	Gene	TPM	Gene	TPM
tmRNA	443965	tmRNA	594043	tmRNA	365814	tmRNA	333176	tmRNA	502210	tmRNA	284448	tmRNA	384700
gvpA	23900.8	Hypothetical Gene Product	12145.6	psbA	38660.5	Hypothetical Gene Product	22890.9	gvpA	23658.8	psbA	33563	gvpA1	36229.7
Hypothetical Gene Product	21692.7	Hypothetical Gene Product	11301.5	HLIP1	21466.8	gvpA	18145.6	gvpA1	17102.7	Hsp20 family	23933.6	gvpA	35819.7
gvpA1	20898	gvpA	9673.14	Hsp20 family	20211	Hsp20 family	17490.8	Hypothetical Gene Product	14993.6	gvpA1	13202.1	Hsp20 family	17569.5
psaC	14183.8	gvpA1	8680.39	Hypothetical Gene Product	9292.94	gvpA1	15624.5	psaC	12474.1	gvpA	13105.7	Hypothetical Gene Product	12920.6
gvpC	12954	cpcA	7481.48	gvpA1	9151.81	psbA	12101.4	gvpC	11812.6	ibpA	11095.5	HLIP1	12386.4
cpcA	7541.1	cpcB	6965.71	gvpA	8884.25	HLIP1	10782.5	cpcA	8020.26	HLIP1	9172.84	gvpC	10618.3
cpcB	7519.53	psaC	5638.47	Hypothetical Gene Product	8815.95	Hypothetical Gene Product	8403	cpcB	7564.5	Hypothetical Gene Product	7856.16	Hypothetical Gene Product	6012.31
psaA	6810.97	gvpC	5219.6	Hypothetical Gene Product	6060.96	gvpC	6776.37	Hsp20 family	7069.83	dnaK2	7069.64	gvpA1	4946.05
Hypothetical Gene Product	6056.16	Hypothetical Gene Product	4844.78	ibpA	5831.15	ibpA	6554.94	psaA	6190.08	Ferredoxin	5588.61	Hypothetical Gene Product	4430.9
psaB	6041.43	psaA	4699.59	Hypothetical Gene Product	4857.05	dnaK2	6072.86		6002.19	Hypothetical Gene Product	5449.28	ibpA	3629.08
Hypothetical Gene Product	5740.02	psaB	4637.53	gvpC	4814.12	Hypothetical Gene Product	5817.44	Hypothetical Gene Product	5949.92	gvpC	5338.96	Hypothetical Gene Product	3570.77
Hypothetical Gene Product	5291.44	Hypothetical Gene Product	4197.34	dnaK2	4555.04	psbC	4114.16	psaB	5761.22	groES	4839.19	tnpB	3410.79
apcA	4372.81	apcA	4155.42	hliA	4454.67	Ferredoxin	3707.55	apcA	4713.24	groEL2	4194.11	Hypothetical Gene Product	3359.55
Hypothetical Gene Product	4300.66	Hypothetical Gene Product	3721.15	Ferredoxin	4418.13	psaC	3400.35	Hypothetical Gene Product	4524.48	Hypothetical Gene Product	3994.11	Hypothetical Gene Product	3013.39
apcB	4077.87	Hypothetical Gene Product	3426.38	fbaA	3278.16	petD	3195.87	apcB	3975.26	psbC	3643.27	Ferredoxin	2829.46
Hsp20 family	3783.22	Hypothetical Gene Product	3423.21	petD	2687.73	groES	3154.22	ibpA	3604.69	fbaA	3631.04	hliA	2336.06
Hypothetical Gene Product	3723.45	rbcX	2980.47	psbC	2663.78	rpoD	2983.02		3209.56	psaC	3439.76	Hypothetical Gene Product	2296.67
Hypothetical Gene Product	3410.16	apcB	2924.56	Hypothetical Gene Product	2523.53	groEL2	2825.54	Hypothetical Gene Product	2968.24	hliA	3386.81	Transposase	2293.02
gvpA1	3390.66	Hypothetical Gene Product	2489.34	psaC	2450.3	gvpA1	2757.08	psaF	2922.82	protease family	3072.02	protease family	2189.57
psaF	2965.35	fbaA	2394.62	groEL2	2420.38	petB	2667.11	rbcX	2840.49	clpB	3061.45	Hypothetical Gene Product	2151.75
